# Supplementary material for: Targeted plasma proteomics reveals upregulation of distinct inflammatory pathways in people living with HIV
Source: iScience. 2022 Sep 7;25(10):105089. doi: 10.1016/j.isci.2022.105089 (PMC9494231; doi:10.1016/j.isci.2022.105089)
Supplement: Supplementary file 2 — Table S1. Differentially expressed proteins (n = 29) between PLHIV and HC in the discovery and validation cohorts, related to Figure 2B Proteins are presented in alphabetical order. Log2 fold change indicates the log2 difference of protein concentrations in PLHIV compared to HC. P-values were calculated using a linear regression model with age and sex as covariates, whereas FDR indicates the adjusted p-value using Bonferroni correction for multiple testing comparisons. [file mmc2.xlsx]

## Sheet: Table S1
Table S1. Differentially expressed proteins (n=29) between PLHIV and HC in the discovery and validation cohorts. Related to Figure 2B.
Proteins are presented in alphabetical order. Log2 fold change indicates the log2 difference of protein concentrations in PLHIV compared to HC.
P-values were calculated using a linear regression model with age and sex as covariates, while FDR indicates the adjusted p-value using Benjamini and Hochberg correction for multiple testing comparisons
				Discovery cohort			Validation cohort
Protein	Description	Uniprot ID	Subcellular Location	Log2FC	P-value	FDR	Log2FC	P-value	FDR
4E-BP1	Eukaryotic translation initiation factor 4E-binding protein 1	Q13541	Cytosol, Cytoplasm, Nucleus	1.26E+00	2.02E-12	4.93E-12	1.03E+00	1.19E-30	1.05E-29
ADA	Adenosine deaminase	P00813	Cell membrane, Cell junction, Cytoplasmic vesicle lumen, Cytoplasm, Lysosome	4.65E-01	2.35E-22	1.41E-21	4.12E-01	5.62E-14	2.49E-13
CCL11	C-C motif chemokine ligand 11	P51671	Secreted	7.37E-01	1.15E-34	1.80E-33	4.12E-01	5.92E-20	3.34E-19
CCL20	C-C motif chemokine ligand 20	P78556	Secreted	7.09E-01	1.80E-10	3.52E-10	2.45E-01	4.00E-02	6.53E-02
CCL23	C-C motif chemokine ligand 23	P55773	Secreted	3.79E-01	7.32E-11	1.50E-10	2.60E-01	1.80E-05	4.65E-05
CCL25	C-C motif chemokine ligand 25	O15444	Secreted	5.65E-01	2.38E-15	8.42E-15	3.77E-01	2.31E-08	7.94E-08
CCL28	C-C motif chemokine ligand 28	Q9NRJ3	Secreted	4.17E-01	1.67E-19	9.31E-19	4.72E-01	8.80E-08	2.60E-07
CCL3	C-C motif chemokine ligand 3	P10147	Secreted	4.59E-01	9.32E-13	2.51E-12	2.38E-01	3.18E-03	6.35E-03
CCL4	C-C motif chemokine ligand 4	P13236	Secreted	4.36E-01	1.67E-09	3.18E-09	2.43E-01	3.14E-03	6.35E-03
CD244	Natural killer cell receptor 2B4	Q9BZW8	Membrane, Cell membrane	1.65E-01	2.88E-04	3.87E-04	8.91E-02	1.58E-02	2.89E-02
CD40	CD40L receptor	P25942	Cell membrane, Secreted	3.51E-01	1.85E-11	4.13E-11	3.34E-01	3.70E-05	9.00E-05
CD5	T-cell surface glycoprotein CD5	P06127	Cell membrane	2.39E-01	3.23E-08	5.60E-08	1.72E-01	8.86E-05	2.03E-04
CD6	T cell surface glycoprotein CD6 isoform	P30203	Cell membrane, Secreted	4.28E-01	1.10E-10	2.20E-10	5.34E-01	2.38E-17	1.23E-16
CD8A	T-cell surface glycoprotein CD8 alpha chain	P01732	Cell membrane, Secreted	1.53E+00	8.82E-42	1.72E-40	5.24E-01	2.41E-16	1.15E-15
CST5	Cystatin-D	P28325	Secreted	3.20E-01	1.24E-08	2.24E-08	2.01E-01	3.32E-03	6.44E-03
CXCL10	C-X-C motif chemokine 10	P02778	Secreted	5.75E-01	1.18E-08	2.20E-08	3.45E-01	3.77E-05	9.00E-05
CXCL11	C-X-C motif chemokine 11	O14625	Secreted	5.90E-01	1.56E-08	2.76E-08	1.08E+00	2.93E-23	1.81E-22
CXCL9	C-X-C motif chemokine 9	Q07325	Secreted	7.20E-01	1.19E-12	3.09E-12	5.24E-01	4.74E-08	1.47E-07
HGF	Hepatocyte growth factor	P14210	Extracellular space, Cell membrane	5.21E-01	9.86E-26	8.54E-25	5.24E-01	1.42E-25	9.81E-25
IL18	Interleukin-18	Q14116	Secreted	6.76E-01	2.79E-24	1.98E-23	1.52E+00	3.81E-39	4.73E-38
MCP-2	Monocyte chemoattractant protein 2	P80075	Secreted	3.56E-01	9.54E-06	1.40E-05	4.08E-01	4.64E-08	1.47E-07
MCP-4	Monocyte chemoattractant protein 4	Q99616	Secreted	2.86E-01	4.87E-05	6.90E-05	4.26E-01	2.09E-07	5.90E-07
OSM	Oncostatin-M	P13725	Secreted	5.11E-01	3.87E-07	6.42E-07	1.18E+00	4.15E-33	4.29E-32
PD-L1	Programmed cell death 1 ligand 1	Q9NZQ7	Cell membrane, Early endosome membrane, Recycling endosome membrane, Cell membrane, Endomembrane system	4.72E-01	8.45E-25	6.59E-24	9.53E-02	4.24E-02	6.74E-02
TGF-alpha	Transforming growth factor alpha	P01135	Secreted, Extracellular space, Cell membrane	3.72E-01	2.64E-29	2.95E-28	1.02E+00	5.99E-49	9.29E-48
TNF	Tumor necrosis factor	P01375	Cell membrane, Membrane, Secreted, Secreted, Secreted	5.15E-01	7.30E-12	1.67E-11	1.63E-01	9.24E-04	2.05E-03
TNFSF14	Tumor necrosis factor ligand superfamily member 14	O43557	Cell membrane, Secreted, Cytoplasm	4.58E-01	3.80E-14	1.23E-13	1.40E+00	3.42E-64	7.07E-63
TWEAK	Tumor necrosis factor-related weak inducer of apoptosis	O43508	Cell membrane, Secreted, Cell membrane	2.33E-01	4.10E-07	6.65E-07	1.22E-01	2.20E-03	4.71E-03
VEGFA	Vascular endothelial growth factor A	P15692	Secreted	5.95E-01	9.95E-47	2.59E-45	4.45E-01	7.90E-12	3.06E-11
