# Supplementary material for: Targeted plasma proteomics reveals upregulation of distinct inflammatory pathways in people living with HIV
Source: iScience. 2022 Sep 7;25(10):105089. doi: 10.1016/j.isci.2022.105089 (PMC9494231; doi:10.1016/j.isci.2022.105089)
Supplement: Table S3. Differentially expressed proteins (n = 67) between low and high inflammation group in the discovery and validation cohort, related to Figure 4E — Proteins are presented in alphabetical order. Log2 fold change indicates the log2 difference of protein concentrations in the high inflammation group compared to the low inflammation group. P-values were calculated using a linear regression model with age and sex as covariates, whereas FDR indicates the adjusted p-value using Bonferroni correction for multiple testing comparisons. [file mmc3.xlsx]

## Sheet: Table S3
Table S3. Differentially expressed proteins (n=67) between low and high inflammation group in the discovery and validation cohort. Related to Figure 4E.
Proteins are presented in alphabetical order. Log2 fold change indicates the log2 difference of protein concentrations in the high inflammation group compared to the low inflammation group.
P-values were calculated using a linear regression model with age and sex as covariates, while FDR indicates the adjusted p-value using Benjamini and Hochberg correction for multiple testing comparisons.
				Discovery cohort			Validation cohort
Protein	Description	Uniprot ID	Subcellular Location	Log2FC	P-value	FDR	Log2FC	P-value	FDR
4E-BP1	Eukaryotic translation initiation factor 4E-binding protein 1	Q13541	Cytosol, Cytoplasm, Nucleus	6.90E-01	6.71E-09	1.46E-08	8.31E-01	6.84E-47	8.32E-46
ADA	Adenosine Deaminase	P00813	Cell membrane, Cell junction, Cytoplasmic vesicle lumen, Cytoplasm, Lysosome	3.46E-01	1.71E-08	3.24E-08	4.60E-01	3.03E-34	1.30E-33
AXIN1	Axin-1	O15169	Cytoplasm, Nucleus, Membrane, Cell membrane	6.51E-01	1.22E-04	1.46E-04	9.58E-01	2.69E-35	1.40E-34
CASP-8	Caspase-8	Q14790	Cytoplasm	4.03E-01	5.17E-10	1.37E-09	9.96E-01	3.74E-36	2.10E-35
CCL11	C-C motif chemokine ligand 11	P51671	Secreted	3.01E-01	1.43E-07	2.35E-07	2.57E-01	3.08E-18	6.59E-18
CCL19	C-C motif chemokine 19	Q99731	Secreted	5.38E-01	1.55E-06	2.21E-06	3.69E-01	8.60E-07	1.12E-06
CCL20	C-C motif chemokine 20	P78556	Secreted	3.69E-01	1.72E-02	1.84E-02	6.17E-01	2.11E-13	3.50E-13
CCL23	C-C motif chemokine 23	P55773	Secreted	4.04E-01	8.30E-09	1.71E-08	3.53E-01	2.07E-16	4.08E-16
CCL25	C-C motif chemokine 25	O15444	Secreted	3.23E-01	1.85E-04	2.17E-04	2.56E-01	8.26E-08	1.14E-07
CCL28	C-C motif chemokine 28	Q9NRJ3	Secreted	3.26E-01	3.39E-09	7.60E-09	4.64E-01	3.80E-14	6.45E-14
CCL3	C-C motif chemokine 3	P10147	Secreted	7.17E-01	8.29E-22	2.04E-20	4.12E-01	4.84E-12	7.67E-12
CCL4	C-C motif chemokine 4	P13236	Secreted	6.45E-01	1.25E-12	4.85E-12	5.81E-01	4.06E-25	1.23E-24
CD244	Natural killer cell receptor 2B4	Q9BZW8	Membrane, Cell membrane	4.51E-01	3.14E-17	3.65E-16	3.09E-01	1.52E-34	6.92E-34
CD40	CD40L receptor	P25942	Cell membrane, Secreted	4.92E-01	1.82E-17	2.69E-16	7.56E-01	1.16E-42	1.21E-41
CD5	T-cell surface glycoprotein CD5	P06127	Cell membrane	4.92E-01	3.46E-17	3.65E-16	3.12E-01	2.04E-24	5.73E-24
CD6	T cell surface glycoprotein CD6 isoform	P30203	Cell membrane, Secreted	5.75E-01	2.42E-12	8.52E-12	3.02E-01	8.34E-12	1.30E-11
CD8A	T-cell surface glycoprotein CD8 alpha chain	P01732	Cell membrane, Secreted	5.76E-01	5.79E-10	1.48E-09	3.50E-01	7.59E-15	1.38E-14
CDCP1	CUB domain-containing protein 1	Q9H5V8	Cell membrane, Secreted	4.60E-01	1.68E-07	2.70E-07	2.75E-01	2.86E-10	4.17E-10
CSF-1	Macrophage colony-stimulating factor 1	P09603	Cell membrane, Secreted, Extracellular space	2.68E-01	1.59E-15	9.81E-15	3.11E-01	1.49E-28	4.93E-28
CST5	Cystatin-D	P28325	Secreted	3.64E-01	1.04E-06	1.50E-06	1.40E-01	3.48E-03	3.79E-03
CX3CL1	Fractalkine	P78423	Cell membrane, Secreted	4.79E-01	5.31E-14	2.31E-13	1.26E-01	6.15E-05	7.74E-05
CXCL1	C-X-C motif chemokine 1	P09341	Secreted	8.21E-01	6.14E-08	1.03E-07	6.71E-01	2.55E-21	5.83E-21
CXCL10	C-X-C motif chemokine 10	P02778	Secreted	8.99E-01	1.29E-11	4.33E-11	5.77E-01	1.38E-23	3.46E-23
CXCL11	C-X-C motif chemokine 11	O14625	Secreted	9.65E-01	1.25E-14	6.59E-14	8.91E-01	1.89E-37	1.26E-36
CXCL5	C-X-C motif chemokine 5	P42830	Secreted	1.03E+00	5.73E-07	8.51E-07	8.25E-01	3.16E-18	6.59E-18
CXCL6	C-X-C motif chemokine 6	P80162	Secreted	8.29E-01	6.36E-15	3.62E-14	7.77E-01	3.32E-35	1.61E-34
CXCL9	C-X-C motif chemokine 9	Q07325	Secreted	6.83E-01	7.70E-09	1.63E-08	6.46E-01	4.21E-24	1.14E-23
EN-RAGE	Protein S100-A12	P80511	Secreted, Cytoplasm, Cytoplasm, Cytoskeleton, Cell membrane	2.38E-01	2.86E-02	3.02E-02	5.77E-01	3.39E-16	6.50E-16
FGF-21	Fibroblast growth factor 21	Q9NSA1	Secreted	5.37E-01	4.03E-03	4.52E-03	4.34E-01	7.87E-05	9.74E-05
FGF-23	Fibroblast growth factor 23	Q9GZV9	Secreted	4.55E-01	2.21E-06	2.97E-06	2.34E-01	1.48E-07	1.99E-07
Flt3L	Fms-related tyrosine kinase 3 ligand	P49771	Cell membrane, Secreted	2.76E-01	2.35E-05	2.95E-05	9.75E-02	2.23E-03	2.47E-03
HGF	Hepatocyte growth factor	P14210	Extracellular space, Cell membrane	4.35E-01	1.69E-14	8.35E-14	4.89E-01	8.17E-51	1.49E-49
IFN-gamma	Interferon gamma	P01579	Secreted	7.00E-01	6.91E-05	8.38E-05	4.74E-01	3.11E-07	4.13E-07
IL10	Interleukin-10	P22301	Secreted	6.97E-01	2.89E-10	7.92E-10	3.04E-01	1.19E-04	1.43E-04
IL-10RB	Interleukin-10 receptor subunit beta	Q08334	Membrane	3.25E-01	1.80E-12	6.66E-12	2.13E-01	4.11E-10	5.88E-10
IL-12B	Interleukin-12 subunit beta	P29460	Secreted	6.17E-01	1.38E-08	2.68E-08	2.54E-01	3.75E-06	4.80E-06
IL-15RA	Interleukin-15 receptor subunit alpha	Q13261	Membrane, Nucleus membrane, Cell surface, Endoplasmic reticulum membrane, Golgi apparatus membrane, Cytoplasmic vesicle membrane, Secreted, Extracellular space	3.54E-01	3.86E-16	2.85E-15	2.26E-01	4.71E-15	8.82E-15
IL-17A	Interleukin-17A	Q16552	Secreted	3.53E-01	1.18E-02	1.29E-02	1.56E-01	3.96E-04	4.59E-04
IL18	Interleukin-18	Q14116	Secreted	5.19E-01	4.94E-11	1.52E-10	9.08E-01	1.93E-32	6.71E-32
IL-18R1	Interleukin-18 receptor 1	Q13478	Membrane	3.10E-01	1.97E-06	2.75E-06	2.38E-01	2.34E-14	4.16E-14
IL6	Interleukin-6	P05231	Secreted	6.22E-01	2.13E-06	2.92E-06	4.94E-01	1.04E-11	1.58E-11
IL7	Interleukin-7	P13232	Secreted	6.31E-01	2.38E-08	4.29E-08	6.12E-01	8.89E-34	3.41E-33
IL8	Interleukin-8	P10145	Secreted	5.16E-01	2.26E-09	5.40E-09	7.79E-01	1.92E-28	6.09E-28
LAP TGF-beta-1	Latency-associated peptide transforming growth factor beta-1	P01137	Secreted, Extracellular space, Extracellular matrix, Secreted	4.38E-01	6.52E-16	4.39E-15	4.89E-01	1.10E-58	8.00E-57
LIF-R	Leukemia inhibitory factor receptor	P42702	Cell membrane, Secreted	2.60E-01	1.22E-09	3.00E-09	6.60E-02	3.65E-03	3.92E-03
MCP-1	Monocyte chemotactic protein 1	P13500	Secreted	3.69E-01	1.41E-10	4.02E-10	3.55E-01	3.34E-14	5.81E-14
MCP-2	Monocyte chemotactic protein 2	P80075	Secreted	5.49E-01	1.16E-08	2.33E-08	4.52E-01	8.50E-18	1.72E-17
MCP-3	Monocyte chemotactic protein 3	P80098	Secreted	3.92E-01	2.45E-07	3.78E-07	5.04E-01	1.44E-24	4.20E-24
MCP-4	Monocyte chemotactic protein 4	Q99616	Secreted	6.05E-01	7.40E-13	3.04E-12	6.70E-01	1.06E-33	3.87E-33
MMP-1	Matrix metalloproteinase-1	P03956	Secreted, Extracellular space, Extracellular matrix	2.96E-01	3.76E-02	3.92E-02	7.17E-01	3.92E-21	8.68E-21
MMP-10	Matrix metalloproteinase-10	P09238	Secreted, Extracellular space, Extracellular matrix	4.10E-01	5.11E-06	6.75E-06	1.92E-01	2.82E-04	3.32E-04
NT-3	Neurotrophin-3	P20783	Secreted	3.95E-01	3.97E-05	4.90E-05	1.26E-01	8.98E-04	1.02E-03
OPG	Osteoprotegerin	O00300	Secreted	2.79E-01	2.35E-09	5.44E-09	2.02E-01	5.63E-11	8.39E-11
OSM	Oncostatin-M	P13725	Secreted	3.20E-01	6.50E-03	7.18E-03	8.21E-01	4.48E-37	2.73E-36
PD-L1	Programmed cell death 1 ligand 1	Q9NZQ7	Cell membrane, Early endosome membrane, Recycling endosome membrane, Cell membrane, Endomembrane system	4.87E-01	1.07E-16	9.89E-16	4.34E-01	5.40E-41	4.93E-40
SIRT2	SIR2-like protein 2	Q8IXJ6	Nucleus, Cytoplasm, Perinuclear region, Cytoplasm, Cytoplasm, Cytoskeleton	9.27E-01	4.09E-08	7.04E-08	1.01E+00	3.14E-48	4.59E-47
ST1A1	Sulfotransferase 1A1	P50225	Cytoplasm	3.87E-01	2.84E-03	3.23E-03	1.13E+00	6.16E-34	2.50E-33
STAMBP	STAM-binding protein	O95630	Nucleus, Membrane, Cytoplasm, Early endosome	7.20E-01	2.06E-08	3.81E-08	7.75E-01	2.66E-52	6.48E-51
TGF-alpha	Transforming growth factor alpha	P01135	Secreted, Extracellular space, Cell membrane	3.39E-01	1.82E-16	1.49E-15	6.06E-01	6.62E-40	4.83E-39
TNF	Tumor necrosis factor	P01375	Cell membrane, Membrane, Secreted	7.57E-01	3.80E-18	7.03E-17	3.25E-01	5.59E-22	1.32E-21
TNFB	TNF-beta	P01374	Secreted, Membrane	3.24E-01	1.79E-07	2.82E-07	1.16E-01	1.57E-03	1.76E-03
TNFRSF9	Tumor necrosis factor receptor superfamily member 9	Q07011	Membrane	6.33E-01	1.48E-22	5.47E-21	3.38E-01	4.54E-23	1.11E-22
TNFSF14	Tumor necrosis factor ligand superfamily member 14	O43557	Cell membrane, Secreted, Cytoplasm	4.66E-01	2.03E-11	6.53E-11	7.86E-01	5.50E-53	2.01E-51
TRAIL	TNF-related apoptosis-inducing ligand	P50591	Cell membrane, Secreted	1.90E-01	1.85E-05	2.36E-05	1.58E-01	1.86E-12	3.02E-12
TWEAK	Tumor necrosis factor (Ligand) superfamily, member 12	O43508	Cell membrane, Secreted, Cell membrane	3.65E-01	6.40E-11	1.90E-10	2.75E-01	4.98E-24	1.30E-23
uPA	Urokinase-type plasminogen activator	P00749	Secreted	3.49E-01	3.25E-14	1.50E-13	1.66E-01	1.56E-09	2.18E-09
VEGFA	Vascular endothelial growth factor A	P15692	Secreted	4.62E-01	4.94E-24	3.65E-22	5.92E-01	3.38E-40	2.74E-39
